# Supplementary material for: Epidemiology and Genetic Diversity of PCV2 Reveals That PCV2e Is an Emerging Genotype in Southern China: A Preliminary Study
Source: Viruses. 2022 Mar 30;14(4):724. doi: 10.3390/v14040724 (PMC9026887; doi:10.3390/v14040724)
Supplement: Supplementary file 1 [file viruses-14-00724-s001.zip]

Archive with 1 entries (1 files):
- viruses-1618959-supplementary.pdf
